# Supplementary material for: The mammalian LINC complex component SUN1 regulates muscle regeneration by modulating drosha activity
Source: eLife. 2019 Nov 5;8:e49485. doi: 10.7554/eLife.49485 (PMC6853637; doi:10.7554/eLife.49485)
Supplement: Source data 1. [file elife-49485-data1.zip]

Archive with 3 entries (2 files):
- eLIFE source data file.pzf
- __MACOSX/
- __MACOSX/._eLIFE source data file.pzf
